# Supplementary material for: Changes in Salivary Biomarkers and Oral Immune Parameters in Patients with Psoriasis: A Systematic Review
Source: Dent J (Basel). 2026 Mar 19;14(3):184. doi: 10.3390/dj14030184 (PMC13025884; doi:10.3390/dj14030184)
Supplement: Supplementary file 1 [file dentistry-14-00184-s001.zip]

Archive with 1 entries (1 files):
- dentistry-4162083-supplementary.pdf
